# Supplementary material for: NMR metabolomics identifies over 60 biomarkers associated with Type II Diabetes impairment in db/db mice
Source: Metabolomics. 2019 Jun 10;15(6):89. doi: 10.1007/s11306-019-1548-8 (PMC6556514; doi:10.1007/s11306-019-1548-8)
Supplement: Supplementary file 5 — Supplementary material 5 (XLSX 36 kb) [file 11306_2019_1548_MOESM5_ESM.xlsx]

## Sheet: Sheet1
Group	Tissue	p	number of permutations
Biofluids	Urine	0.0033	300
	Plasma	0.0033	300
Muscles	Heart	0.0033	300
	Muscle	0.0033	300
Main organs	Spleen	0.0033	300
	Kidney	0.0033	300
	Liver	0.0033	300
Head	Brain	0.0133	300
	Hypo	0.08	300
Supplement_3	Eye	0.0033	300
	Duodenum	0.0033	300
	Jejunum	0.01	300
	Ileum	0.02	300
	Colon Prox	0.0267	300
	Colon Distal	0.0267	300
