# Supplementary material for: NMR metabolomics identifies over 60 biomarkers associated with Type II Diabetes impairment in db/db mice
Source: Metabolomics. 2019 Jun 10;15(6):89. doi: 10.1007/s11306-019-1548-8 (PMC6556514; doi:10.1007/s11306-019-1548-8)
Supplement: Supplementary file 7 — Supplementary material 7 (ZIP 49544 kb) [file 11306_2019_1548_MOESM7_ESM.zip]

Archive with 3 entries (2 files):
- NMR_data.xls
- __MACOSX/
- __MACOSX/._NMR_data.xls
